# Supplementary material for: Coming of age: - Do female harbour porpoises (Phocoena phocoena) from the North Sea and Baltic Sea have sufficient time to reproduce in a human influenced environment?
Source: PLoS One. 2017 Oct 20;12(10):e0186951. doi: 10.1371/journal.pone.0186951 (PMC5650184; doi:10.1371/journal.pone.0186951)
Supplement: S1 File — Dataset includes the origin and individual data of the carcasses and the corresponding findings on the ovaries. (XLSX) [file pone.0186951.s001.xlsx]

## Sheet: processed_data
prapnr	area	date	length_cm	weight_kg	age_guess	tooth_age	cl_left	ca_left	scars_left	foll_left	cl_right	ca_right	scars_right	foll_right	n_corpora	yday	b_corpora	n_follicle	b_foll	b_cl	n_cl	b_ca	n_ca	b_scars	n_scars	b_maturity	n_maturity
16732	OS	1990-09-25	111.5	25.8	juvenil	0.25	0	0	0	0	0	0	0	0	0	267	0	0	0	0	0	0	0	0	0	0	0
6756	OS	2012-07-25	125		adult	0.5	0	0	0	3	0	0	0	0	0	206	0	3	1	0	0	0	0	0	0	1	3
20710	OS	2014-09-08	101	19.4	juvenil	0.5	0	0	0	0	0	0	0	1	0	250	0	1	1	0	0	0	0	0	0	1	1
20909	OS	2014-09-23	105	20.4	neonat	0.5	0	0	0	0	0	0	0	0	0	265	0	0	0	0	0	0	0	0	0	0	0
20911	OS	2014-09-19	93.5	16	neonat	0.5	0	0	0	0	0	0	0	0	0	261	0	0	0	0	0	0	0	0	0	0	0
422	NS	1997-04-14	98.5	15.8	juvenil	0.6	0	0	0	0	0	0	0	0	0	103	0	0	0	0	0	0	0	0	0	0	0
17701	NS		114.2		juvenil	0.75	0	0	0	0	0	0	0	0	0		0	0	0	0	0	0	0	0	0	0	0
17880	NS	1993-04-18	106.7	17.9	juvenil	0.75	0	0	0	0	0	0	0	0	0	107	0	0	0	0	0	0	0	0	0	0	0
29	OS	1995-11-05	119.8	25.7	juvenil	1	0	0	0	0	0	0	0	0	0	308	0	0	0	0	0	0	0	0	0	0	0
152	OS	1996-07-30	114.6	26.8	juvenil	1	0	0	0	0	0	0	0	0	0	211	0	0	0	0	0	0	0	0	0	0	0
158	OS	1996-09-12	117.2	26.2	juvenil	1	0	0	0	0	0	0	0	0	0	255	0	0	0	0	0	0	0	0	0	0	0
1453	NS	1999-11-05	125	29.1	juvenil	1	0	0	0	0	0	0	0	0	0	308	0	0	0	0	0	0	0	0	0	0	0
4416	OS	2008-07-20	113.5	22.8	juvenil	1	0	0	0	0	0	0	0	0	0	201	0	0	0	0	0	0	0	0	0	0	0
6838	OS	2012-08-07	121	32.6	juvenil	1	0	0	0	3	0	0	0	0	0	219	0	3	1	0	0	0	0	0	0	1	3
18241	NS	1994-04-29	119		juvenil	1	0	0	0	0	0	0	0	0	0	118	0	0	0	0	0	0	0	0	0	0	0
18736	NS	1995-03-04	100.5	21	juvenil	1	0	0	0	0	0	0	0	0	0	62	0	0	0	0	0	0	0	0	0	0	0
20941	OS	2015-02-08	117	41	juvenil	1	0	0	0	0	0	0	0	0	0	38	0	0	0	0	0	0	0	0	0	0	0
20951	OS	2015-01-11	108	23.8	juvenil	1	0	0	0	0	0	0	0	0	0	10	0	0	0	0	0	0	0	0	0	0	0
1318	OS	1998-12-01	120	31	juvenil	1.3	0	0	0	0	0	0	0	0	0	334	0	0	0	0	0	0	0	0	0	0	0
30	NS	1995-10-01	116.2	24.5	juvenil	1.5	0	0	0	0	0	0	0	0	0	273	0	0	0	0	0	0	0	0	0	0	0
31	OS	1995-11-05	126	25.6	adult	1.5	0	0	0	0	0	0	0	0	0	308	0	0	0	0	0	0	0	0	0	0	0
44	NS	1996-07-14	119.7	23	juvenil	1.5	0	0	0	0	0	0	0	0	0	195	0	0	0	0	0	0	0	0	0	0	0
18744	OS	1995-04-26	124.7	36.1	juvenil	1.5	0	0	0	0	0	0	0	0	0	115	0	0	0	0	0	0	0	0	0	0	0
1537	OS	2000-03-01		33	juvenil	1.6	0	0	0	0	0	0	0	0	0	60	0	0	0	0	0	0	0	0	0	0	0
4111	OS	2007-10-24	111	22.1	juvenil	2	0	0	0	0	0	0	0	0	0	296	0	0	0	0	0	0	0	0	0	0	0
18236	NS	1994-01-03	104	25.4	juvenil	2	0	0	0	0	0	0	0	0	0	2	0	0	0	0	0	0	0	0	0	0	0
18264	OS	1994-05-31	138		juvenil	2.5	0	0	0	0	0	0	0	0	0	150	0	0	0	0	0	0	0	0	0	0	0
18281	NS	1994-06-19	127.1	25.2	juvenil	2.5	0	0	0	0	0	0	0	0	0	169	0	0	0	0	0	0	0	0	0	0	0
18289	OS	1994-07-13	124.6	31.8	juvenil	2.5	0	0	0	0	0	0	0	0	0	193	0	0	0	0	0	0	0	0	0	0	0
18383	NS	1994-07-15	122.5	25	juvenil	2.5	0	0	0	0	0	0	0	0	0	195	0	0	0	0	0	0	0	0	0	0	0
22	OS	1995-09-20	129	28.5	adult	3	0	0	0	0	0	0	0	0	0	262	0	0	0	0	0	0	0	0	0	0	0
6660	NS	2012-06-11	115	28.6	juvenil	3	0	0	0	0	0	0	0	1	0	162	0	1	1	0	0	0	0	0	0	1	1
16734	NS	1990-07-03	155		adult	3	0	0	0	0	0	0	0	0	0	183	0	0	0	0	0	0	0	0	0	0	0
18284	NS	1994-03-20	138	29.5	juvenil	3	0	0	0	0	0	0	0	0	0	78	0	0	0	0	0	0	0	0	0	0	0
18288	NS	1994-05-01	126.9		juvenil	3	0	0	0	0	0	0	0	0	0	120	0	0	0	0	0	0	0	0	0	0	0
18835	NS	1995-06-29	116		juvenil	3	0	0	0	0	0	0	0	0	0	179	0	0	0	0	0	0	0	0	0	0	0
18490	NS	1994-09-27	143.5		adult	3.5	0	0	0	0	0	0	0	0	0	269	0	0	0	0	0	0	0	0	0	0	0
694	NS	1998-05-21	138		juvenil	4	0	0	0	15	0	0	0	0	0	140	0	15	1	0	0	0	0	0	0	1	15
1493	OS	2000-08-03	156.5	34.8	juvenil	4	0	0	0	0	0	0	0	0	0	215	0	0	0	0	0	0	0	0	0	0	0
2431	NS	2004-04-22	151	45	adult	4	1	0	0	0	0	0	0	0	1	112	1	0	0	1	1	0	0	0	0	1	1
4133	OS	2007-10-12	154	39	adult	4	1	2	0	0	0	0	0	0	3	284	1	0	0	1	1	0	2	0	0	1	3
4157	OS	2007-11-28	160	51.2	adult	4	1	1	0	0	0	0	0	0	2	331	1	0	0	1	1	0	1	0	0	1	2
4417	OS	2008-07-24	138	41.7	adult	4	0	0	0	2	0	0	0	0	0	205	0	2	1	0	0	0	0	0	0	1	2
5160	OS	2009-08-13	147		adult	4	0	0	0	9	0	0	0	0	0	224	0	9	1	0	0	0	0	0	0	1	9
5857	OS	2010-08-02	151		adult	4	0	0	0	0	0	0	0	1	0	213	0	1	1	0	0	0	0	0	0	1	1
6402	OS	2011-10-07	146	35.8	adult	4	0	0	0	0	1	0	0	0	1	279	1	0	0	1	1	0	0	0	0	1	1
18405	NS	1994-08-03	128.5	31.8	juvenil	4	0	0	0	0	0	0	0	0	0	214	0	0	0	0	0	0	0	0	0	0	0
18430	NS	1994-08-16	135		juvenil	4	0	0	0	8	0	0	0	0	0	227	0	8	1	0	0	0	0	0	0	1	8
20307	NS	2013-05-20	131.5	33.6	adult	4	0	2	0	0	0	0	0	0	2	139	1	0	0	0	0	0	2	0	0	1	2
36	OS	1995-11-25	155.5	54.8	adult	4.5	1	1	0	0	0	0	0	0	2	328	1	0	0	1	1	0	1	0	0	1	2
21770	OS	2016-08-21	140	38	adult	4.5	1	0	0	0	0	0	0	0	1	233	1	0	0	1	1	0	0	0	0	1	1
643	NS	1998-01-19	152		adult	5	0	0	0	0	0	0	0	0	0	18	0	0	0	0	0	0	0	0	0	0	0
754	NS	1998-05-22	150		juvenil	5	0	0	0	10	0	0	0	0	0	141	0	10	1	0	0	0	0	0	0	1	10
3603	NS	2006-09-10	100	18.2	juvenil	5	0	0	0	0	0	0	0	0	0	252	0	0	0	0	0	0	0	0	0	0	0
4431	NS	2008-07-19	154	40.8	adult	5	0	3	0	0	0	0	0	0	3	200	1	0	0	0	0	0	3	0	0	1	3
17841	NS	1992-10-10	149	44.7	adult	5	1	3	0	0	0	0	0	0	4	283	1	0	0	1	1	0	3	0	0	1	4
18083	NS	1993-08-12	146		adult	5	0	4	0	0	0	0	0	0	4	223	1	0	0	0	0	0	4	0	0	1	4
20057	OS	2012-12-15	159.5	69.8	adult	5	0	7	0	0	0	1	0	0	8	349	1	0	0	0	0	0	8	0	0	1	8
447	NS	1997-06-18	140		adult	5.5	0	0	0	0	0	0	0	0	0	168	0	0	0	0	0	0	0	0	0	0	0
20544	NS	2014-04-10	149	60.4	adult	5.5	0	0	0	0	1	3	0	0	4	99	1	0	0	1	1	0	3	0	0	1	4
20636	NS	2014-08-14	133	31	adult	5.5	1	0	0	0	0	0	0	1	1	225	1	1	1	1	1	0	0	0	0	1	2
2810	NS	2004-07-25	155		adult	6	0	3	0	0	0	0	0	0	3	206	1	0	0	0	0	0	3	0	0	1	3
3233	NS	2006-03-09	146	42.6	adult	6	0	4	0	0	0	0	0	0	4	67	1	0	0	0	0	0	4	0	0	1	4
3333	OS	2006-05-06	171	84.8	adult	6	0	4	0	0	0	0	0	0	4	125	1	0	0	0	0	0	4	0	0	1	4
3581	NS	2006-01-01	145	45.6	adult	6	1	0	0	0	0	0	0	0	1	0	1	0	0	1	1	0	0	0	0	1	1
3623	NS	2006-11-27	157		adult	6	2	1	0	0	0	0	0	0	3	330	1	0	0	1	2	0	1	0	0	1	3
6219	NS	2011-05-18	152		adult	6	0	2	0	0	0	0	0	0	2	137	1	0	0	0	0	0	2	0	0	1	2
6862	OS	2012-08-08	162	55.6	adult	6	1	2	0	0	0	0	0	0	3	220	1	0	0	1	1	0	2	0	0	1	3
3534	OS	2006-07-29	170	51.4	adult	6.5	0	7	0	0	1	0	0	0	8	209	1	0	0	1	1	0	7	0	0	1	8
20637	NS	2014-08-17	154	43.2	adult	6.5	1	3	0	0	0	1	0	0	5	228	1	0	0	1	1	0	4	0	0	1	5
153	NS	1996-07-04	144.7	40.4	adult	7	1	0	0	0	0	0	0	0	1	185	1	0	0	1	1	0	0	0	0	1	1
3203	OS	2006-01-01	153.5	43.4	adult	7	0	1	0	0	0	0	0	0	1	0	1	0	0	0	0	0	1	0	0	1	1
20045	OS	2012-10-06	161	43.8	adult	7	1	2	0	0	0	0	0	0	3	279	1	0	0	1	1	0	2	0	0	1	3
164	OS	1996-09-09	156.2	59.4	adult	7.5	1	2	3	0	0	0	0	0	3	252	1	0	0	1	1	0	2	1	3	1	3
18857	NS	1995-07-07	147.4	44	adult	7.5	0	0	0	7	0	0	0	0	0	187	0	7	1	0	0	0	0	0	0	1	7
680	NS	1997-09-20			adult	8	0	0	0	0	1	4	3	0	5	262	1	0	0	1	1	0	4	1	3	1	5
2588	NS	2004-05-21	149		adult	8	1	4	1	0	0	0	0	0	5	141	1	0	0	1	1	0	4	1	1	1	5
2812	NS	2004-09-28	156		adult	8	1	6	0	0	0	0	0	0	7	271	1	0	0	1	1	0	6	0	0	1	7
3568	OS	2006-09-17	159	50.2	adult	8	1	1	0	0	0	0	0	0	2	259	1	0	0	1	1	0	1	0	0	1	2
5638	NS	2010-03-23	155.5	44.4	adult	8	0	0	0	0	1	1	0	0	2	81	1	0	0	1	1	0	1	0	0	1	2
17893	NS	1993-05-24			adult	8	1	0	0	0	0	0	0	0	1	143	1	0	0	1	1	0	0	0	0	1	1
18082	NS	1993-06-08	152		adult	8	0	0	0	0	0	0	0	0	0	158	0	0	0	0	0	0	0	0	0	0	0
711	NS	1998-06-16	148		adult	9	1	3	0	0	0	0	0	0	4	166	1	0	0	1	1	0	3	0	0	1	4
1126	NS	1998-08-06	145		adult	9	1	0	0	0	0	0	0	0	1	217	1	0	0	1	1	0	0	0	0	1	1
17881	NS	1993-02-04	139.1	50.6	adult	9	0	0	0	0	0	0	0	0	0	34	0	0	0	0	0	0	0	0	0	0	0
18075	NS	1993-08-24	150		adult	9	0	2	4	0	0	0	0	0	2	235	1	0	0	0	0	0	2	1	4	1	2
18287	NS	1994-06-01	146.1	54	adult	9	0	2	0	0	0	0	0	0	2	151	1	0	0	0	0	0	2	0	0	1	2
18493	NS	1994-09-29	147.5		adult	9	0	3	0	0	0	0	0	0	3	271	1	0	0	0	0	0	3	0	0	1	3
20522	NS	2014-05-12	155		adult	9	2	1	6	0	0	0	0	0	9	131	1	0	0	1	2	0	1	1	6	1	9
18743	NS	1995-04-03	164	60.2	adult	9.5	1	1	0	0	0	0	0	0	2	92	1	0	0	1	1	0	1	0	0	1	2
888	NS	1998-04-15	148		adult	10	1	3	1	0	0	0	0	0	4	104	1	0	0	1	1	0	3	1	1	1	4
18029	NS	1993-07-27	155		adult	10	1	3	1	0	0	0	0	0	4	207	1	0	0	1	1	0	3	1	1	1	4
18261	NS	1994-05-26	149		adult	10	1	1	0	0	0	0	0	0	2	145	1	0	0	1	1	0	1	0	0	1	2
18367	NS	1994-06-28	149.5		adult	10.5	1	0	0	0	0	0	0	0	1	178	1	0	0	1	1	0	0	0	0	1	1
901	NS	1998-07-23	149	38.4	adult	11	1	0	0	0	0	0	0	0	1	203	1	0	0	1	1	0	0	0	0	1	1
1129	NS	1998-07-30	147		adult	11	1	2	0	0	0	0	0	0	3	210	1	0	0	1	1	0	2	0	0	1	3
6295	NS	2011-08-09	150		adult	11	0	1	0	0	0	0	0	0	1	220	1	0	0	0	0	0	1	0	0	1	1
905	NS	1998-04-28	161.5	72.4	adult	12	1	1	0	0	0	0	0	0	2	117	1	0	0	1	1	0	1	0	0	1	2
6198	NS	2011-07-05	155		adult	12	0	7	0	0	0	0	0	0	7	185	1	0	0	0	0	0	7	0	0	1	7
18552	OS	1994-12-01	158	50.4	adult	12	0	0	0	0	1	0	0	5	1	334	1	5	1	1	1	0	0	0	0	1	6
18551	OS	1994-11-07	162.5	51	adult	12.5	0	1	0	0	0	0	0	0	1	310	1	0	0	0	0	0	1	0	0	1	1
4906	NS	2009-06-05	150	59.6	adult	14	0	0	0	1	0	0	0	0	0	155	0	1	1	0	0	0	0	0	0	1	1
6706	NS	2012-06-14	154		adult	14.5	1	3	0	0	0	0	0	0	4	165	1	0	0	1	1	0	3	0	0	1	4
682	NS	1998-01-19	163.5	64	adult	15	1	3	6	0	0	0	0	0	4	18	1	0	0	1	1	0	3	1	6	1	4
18866	NS	1995-07-23	154.5	35.6	adult	15	0	4	0	0	0	0	0	0	4	203	1	0	0	0	0	0	4	0	0	1	4
899	OS	1998-05-13	163.5	46.2	adult	16	0	2	2	0	0	0	0	0	2	132	1	0	0	0	0	0	2	1	2	1	2
1564	OS	2000-03-29	153		adult	16	0	2	0	0	0	0	0	0	2	88	1	0	0	0	0	0	2	0	0	1	2
151	OS	1996-08-24	150	44	adult	17	0	1	0	0	0	0	0	0	1	236	1	0	0	0	0	0	1	0	0	1	1
18779	NS		159.5		adult	17	1	1	0	0	0	0	0	0	2		1	0	0	1	1	0	1	0	0	1	2
2801	NS	2004-08-29	161		adult	18	0	1	0	0	0	0	0	0	1	241	1	0	0	0	0	0	1	0	0	1	1
5891	NS	2010-07-18	161		adult	18	1	2	0	0	0	0	0	0	3	198	1	0	0	1	1	0	2	0	0	1	3
