# Supplementary material for: Coming of age: - Do female harbour porpoises (Phocoena phocoena) from the North Sea and Baltic Sea have sufficient time to reproduce in a human influenced environment?
Source: PLoS One. 2017 Oct 20;12(10):e0186951. doi: 10.1371/journal.pone.0186951 (PMC5650184; doi:10.1371/journal.pone.0186951)
Supplement: S2 File — Dataset includes individual data of the carcasses and their corresponding tooth age. (XLSX) [file pone.0186951.s002.xlsx]

## Sheet: demography_porp
prapnr	species	ocean	date	age
3534	PHOC PHO	OS	2006-07-29	6.5
6862	PHOC PHO	OS	2012-08-08	6.5
20522	PHOC PHO	NS	2014-05-12	6.5
20637	PHOC PHO	NS	2014-08-17	6.5
20444	PHOC PHO	OS	2013-09-30	5.5
20544	PHOC PHO	NS	2014-04-10	5.5
20599	PHOC PHO	NS	2014-04-27	5.5
20636	PHOC PHO	NS	2014-08-14	5.5
6655	PHOC PHO	OS	2012-05-03	4.5
20754	PHOC PHO	OS	2014-09-10	4.5
20552	PHOC PHO	OS	2014-06-17	3.5
20523	PHOC PHO	NS	2014-05-08	2.5
20725	PHOC PHO	OS	2014-08-06	10.5
4291	PHOC PHO	OS	2008-01-27	1.5
20570	PHOC PHO	OS	2014-04-22	1.5
598	PHOC PHO			22
1373	PHOC PHO	NS	1999-05-25	22
3370	PHOC PHO	OS	1994-04-19	22
3899	PHOC PHO	OS	2007-06-24	20.5
1638	PHOC PHO	OS	2000-07-15	20
1855	PHOC PHO	NS		19
589	PHOC PHO	NS	1997-07-08	18
685	PHOC PHO		1997-11-30	18
1930	PHOC PHO	OS	2002-04-06	18
2801	PHOC PHO	NS	2004-08-29	18
5069	PHOC PHO	OS	2009-08-11	18
5891	PHOC PHO	NS	2010-07-18	18
151	PHOC PHO	OS	1996-08-24	17
3232	PHOC PHO	OS	2005-10-07	17
4919	PHOC PHO	OS	2009-06-17	17
16816	PHOC PHO	NS	1990-10-22	17
18779	PHOC PHO	NS		17
20586	PHOC PHO	NS	2014-06-17	17
450	PHOC PHO	NS	1997-07-31	16
899	PHOC PHO	OS	1998-05-13	16
1564	PHOC PHO	OS	2000-03-29	16
17953	PHOC PHO	NS	1993-06-18	16
20247	PHOC PHO	NS	2013-06-04	16
4852	PHOC PHO	NS	2009-05-22	15.9
41	PHOC PHO	NS	1996-05-21	15
682	PHOC PHO	NS	1998-01-19	15
1483	PHOC PHO	OS	2000-08-03	15
4993	PHOC PHO	NS	2009-07-11	15
18866	PHOC PHO	NS	1995-07-23	15
18868	PHOC PHO	NS		15
6706	PHOC PHO	NS	2012-06-14	14.5
5182	PHOC PHO	NS	2009-09-22	14.2
59	PHOC PHO	NS	1996-06-19	14
3038	PHOC PHO	NS	2005-08-01	14
16499	PHOC PHO	NS	1990-05-09	14
4906	PHOC PHO	NS	2009-06-05	13.9
608	PHOC PHO	NS	1997-10-13	13
3024	PHOC PHO	Elbe	2005-05-18	13
18742	PHOC PHO	NS	1994-12-20	13
18777	PHOC PHO	NS	1995-06-08	13
18551	PHOC PHO	OS	1994-11-07	12.5
150	PHOC PHO	NS	1996-07-11	12
591	PHOC PHO	NS	1997-09-06	12
905	PHOC PHO	NS	1998-04-28	12
2467	PHOC PHO			12
2569	PHOC PHO	NS	2004-06-08	12
6198	PHOC PHO	NS	2011-07-05	12
17655	PHOC PHO	NS	1992-07-01	12
18037	PHOC PHO	OS	1993-08-11	12
18433	PHOC PHO	NS	1994-09-02	12
18552	PHOC PHO	OS	1994-12-01	12
20773	PHOC PHO	NS	2014-09-28	12
20914	PHOC PHO	NS	2014-11-05	12
18084	PHOC PHO	NS	1993-06-21	11.5
47	PHOC PHO	NS	1996-07-06	11
144	PHOC PHO	OS	1996-07-28	11
173	PHOC PHO	NS	1996-10-20	11
901	PHOC PHO	NS	1998-07-23	11
1072	PHOC PHO	NS	1998-08-19	11
1755	PHOC PHO	OS	2001-09-09	11
2463	PHOC PHO	NS	2003-08-21	11
6295	PHOC PHO	NS	2011-08-09	11
18047	PHOC PHO	NS	1993-07-18	11
18782	PHOC PHO	NS	1995-02-15	11
20448	PHOC PHO	OS	2013-11-19	11
5890	PHOC PHO	NS	2010-08-27	10.5
18297	PHOC PHO	OS	1994-07-20	10.5
18367	PHOC PHO	NS	1994-06-28	10.5
18382	PHOC PHO	NS	1994-06-28	10.5
5230	PHOC PHO	OS	2009-10-21	10.3
609	PHOC PHO	OS	1997-08-03	10
688	PHOC PHO	NS	1997-11-30	10
888	PHOC PHO	NS	1998-04-15	10
900	PHOC PHO	NS	1998-06-04	10
2662	PHOC PHO	NS	2004-06-19	10
2782	PHOC PHO	NS	2004-07-15	10
3127	PHOC PHO	OS	2005-08-22	10
5893	PHOC PHO	NS	2010-07-07	10
6503	PHOC PHO	NS	2011-12-03	10
16614	PHOC PHO	NS		10
16821	PHOC PHO	NS	1990-11-29	10
17176	PHOC PHO	NS	1991-08-06	10
18029	PHOC PHO	NS	1993-07-27	10
18261	PHOC PHO	NS	1994-05-26	10
18783	PHOC PHO	NS	1995-05-08	10
17010	PHOC PHO	NS	1991-03-09	9.5
18743	PHOC PHO	NS	1995-04-03	9.5
17214	PHOC PHO	NS	1991-08-27	9.25
5012	PHOC PHO	NS	2009-07-22	9.1
97	PHOC PHO	NS	1996-06-11	9
711	PHOC PHO	NS	1998-06-16	9
751	PHOC PHO	NS	1998-06-09	9
1073	PHOC PHO	NS	1998-08-18	9
1126	PHOC PHO	NS	1998-08-06	9
1129	PHOC PHO	NS	1998-07-30	9
1486	PHOC PHO	NS	2000-06-24	9
1760	PHOC PHO	NS	2001-06-29	9
1770	PHOC PHO	NS	2001-07-14	9
1776	PHOC PHO	NS	2001-06-11	9
1777	PHOC PHO	NS	2001-06-14	9
1928	PHOC PHO	NS	2002-03-06	9
2527	PHOC PHO	OS	2004-04-10	9
2672	PHOC PHO	OS	2004-08-10	9
3469	PHOC PHO	OS	2006-07-27	9
3505	PHOC PHO	NS	2006-08-13	9
6218	PHOC PHO	NS	2011-06-20	9
16659	PHOC PHO	NS	1990-06-01	9
17881	PHOC PHO	NS	1993-02-04	9
18045	PHOC PHO	NS	1993-06-18	9
18075	PHOC PHO	NS	1993-08-24	9
18287	PHOC PHO	NS	1994-06-01	9
18375	PHOC PHO	NS	1994-08-16	9
18434	PHOC PHO	NS	1994-09-05	9
18493	PHOC PHO	NS	1994-09-29	9
20388	PHOC PHO	NS	2013-11-21	9
21134	PHOC PHO	NS	2015-07-02	9
4840	PHOC PHO	NS	2009-05-10	8.8
160	PHOC PHO	NS	1996-06-23	8.5
7	PHOC PHO	OS	1995-08-26	8
10	PHOC PHO	NS	1995-08-29	8
12	PHOC PHO	NS	1995-08-29	8
17	PHOC PHO	NS	1995-08-16	8
590	PHOC PHO			8
680	PHOC PHO	NS	1997-09-20	8
1774	PHOC PHO	NS		8
2363	PHOC PHO	ATL	2003-09-03	8
2528	PHOC PHO	OS	2004-02-20	8
2577	PHOC PHO	NS	2004-05-03	8
2580	PHOC PHO	NS	2004-05-11	8
2588	PHOC PHO	NS	2004-05-21	8
2812	PHOC PHO	NS	2004-09-28	8
3568	PHOC PHO	OS	2006-09-17	8
3869	PHOC PHO	NS	2007-07-08	8
4013	PHOC PHO	OS	2007-08-23	8
4154	PHOC PHO	OS	2008-01-04	8
5638	PHOC PHO	NS	2010-03-23	8
17202	PHOC PHO	NS	1991-08-13	8
17893	PHOC PHO	NS	1993-05-24	8
18082	PHOC PHO	NS	1993-06-08	8
21756	PHOC PHO	NS	2016-07-07	8
4897	PHOC PHO	NS	2009-06-04	7.9
11	PHOC PHO	NS	1995-08-27	7.5
164	PHOC PHO	OS	1996-09-09	7.5
18074	PHOC PHO	NS		7.5
18857	PHOC PHO	NS	1995-07-07	7.5
17545	PHOC PHO	OS	1992-02-24	7.25
5131	PHOC PHO	NS	2009-08-27	7.2
153	PHOC PHO	NS	1996-07-04	7
752	PHOC PHO	NS	1998-05-20	7
863	PHOC PHO	NS	1998-05-21	7
1518	PHOC PHO	ATL	2000-03-09	7
1658	PHOC PHO	OS	2000-11-29	7
1853	PHOC PHO	NS	2001-06-23	7
2447	PHOC PHO	NS	2003-09-24	7
2637	PHOC PHO			7
2743	PHOC PHO	NS	2004-09-01	7
3203	PHOC PHO	OS	2006-01-01	7
4093	PHOC PHO	NS	2007-08-14	7
5078	PHOC PHO	OS	2009-08-04	7
5855	PHOC PHO	OS	2010-08-06	7
6319	PHOC PHO	NS	2011-07-22	7
16655	PHOC PHO	NS	1990-06-01	7
16700	PHOC PHO	NS	1990-08-06	7
16814	PHOC PHO	NS	1990-10-22	7
17098	PHOC PHO	OS	1991-05-18	7
17170	PHOC PHO	NS	1991-08-02	7
18492	PHOC PHO	NS	1994-10-01	7
20045	PHOC PHO	OS	2012-10-06	7
21759	PHOC PHO	OS	2016-08-05	7
18036	PHOC PHO	NS		6.5
717	PHOC PHO	NS	1998-05-25	6
1654	PHOC PHO	OS	2000-10-12	6
1854	PHOC PHO	NS	2001-06-11	6
2206	PHOC PHO	NS	2002-08-15	6
2343	PHOC PHO	NS	2003-05-16	6
2344	PHOC PHO	NS	2003-05-16	6
2452	PHOC PHO	NS	2003-08-15	6
2481	PHOC PHO	NS	2003-06-10	6
2503	PHOC PHO	NS	2004-09-17	6
2635	PHOC PHO	NS	2004-06-29	6
2674	PHOC PHO	NS	2004-07-27	6
2810	PHOC PHO	NS	2004-07-25	6
3097	PHOC PHO	NS	2005-06-06	6
3233	PHOC PHO	NS	2006-03-09	6
3333	PHOC PHO	OS	2006-05-06	6
3504	PHOC PHO	OS	2006-08-11	6
3623	PHOC PHO	NS	2006-11-27	6
4019	PHOC PHO	OS	2007-08-09	6
5856	PHOC PHO	OS	2010-07-25	6
5887	PHOC PHO	OS	2010-08-19	6
6219	PHOC PHO	NS	2011-05-18	6
16601	PHOC PHO	OS	1990-08-07	6
16657	PHOC PHO	NS	1990-06-01	6
17179	PHOC PHO	NS	1991-07-15	6
17209	PHOC PHO	NS	1991-09-12	6
18285	PHOC PHO	NS	1994-06-11	6
21757	PHOC PHO	OS	2016-08-01	6
447	PHOC PHO	NS	1997-06-18	5.5
17413	PHOC PHO	NS		5.5
5221	PHOC PHO	NS	2009-10-02	5.3
643	PHOC PHO	NS	1998-01-19	5
754	PHOC PHO	NS	1998-05-22	5
1487	PHOC PHO	NS	2000-06-29	5
1775	PHOC PHO	NS	2001-07-05	5
2477	PHOC PHO	NS	2003-07-09	5
2636	PHOC PHO	OS	2004-06-11	5
2742	PHOC PHO	NS	2004-08-26	5
2802	PHOC PHO	NS	2004-10-26	5
3572	PHOC PHO	NS	2006-08-30	5
3581	PHOC PHO	NS	2006-01-01	5
3981	PHOC PHO	NS	2007-05-09	5
3986	PHOC PHO	OS	2007-07-23	5
4133	PHOC PHO	OS	2007-10-12	5
4431	PHOC PHO	NS	2008-07-19	5
5130	PHOC PHO	NS	2009-07-22	5
5866	PHOC PHO	OS	2010-07-29	5
16608	PHOC PHO	NS		5
16656	PHOC PHO	NS	1990-06-01	5
17101	PHOC PHO	OS	1991-05-01	5
17203	PHOC PHO	NS	1991-08-14	5
17841	PHOC PHO	NS	1992-10-10	5
18083	PHOC PHO	NS	1993-08-12	5
20057	PHOC PHO	OS	2012-12-15	5
20323	PHOC PHO	OS	2013-10-19	5
20641	PHOC PHO	NS	2014-08-11	5
20698	PHOC PHO	NS	2014-08-23	5
21761	PHOC PHO	OS		5
22156	PHOC PHO	OS	2014-06-25	5
36	PHOC PHO	OS	1995-11-25	4.5
17957	PHOC PHO	NS	1993-07-24	4.5
5160	PHOC PHO	OS	2009-08-13	4.1
58	PHOC PHO	NS	1996-07-02	4
694	PHOC PHO	NS	1998-05-21	4
1493	PHOC PHO	OS	2000-08-03	4
1528	PHOC PHO	ATL	2000-03-14	4
1807	PHOC PHO	NS	2001-09-06	4
2215	PHOC PHO	NS	2002-07-19	4
2327	PHOC PHO	OS	2002-12-29	4
2418	PHOC PHO	OS	2003-08-05	4
2431	PHOC PHO	NS	2004-04-22	4
2634	PHOC PHO	NS	2004-07-04	4
2805	PHOC PHO	OS	2004-06-30	4
4157	PHOC PHO	OS	2007-11-28	4
4417	PHOC PHO	OS	2008-07-24	4
5857	PHOC PHO	OS	2010-08-02	4
6402	PHOC PHO	OS	2011-10-07	4
6671	PHOC PHO	OS	2012-05-06	4
17089	PHOC PHO	NS	1991-05-31	4
17154	PHOC PHO	NS	1991-06-07	4
17651	PHOC PHO	NS	1992-06-18	4
18405	PHOC PHO	NS	1994-08-03	4
18430	PHOC PHO	NS	1994-08-16	4
18853	PHOC PHO	NS	1995-07-05	4
20288	PHOC PHO	OS	2013-09-21	4
20307	PHOC PHO	NS	2013-05-20	4
20550	PHOC PHO	OS	2014-05-20	4
20591	PHOC PHO	NS	2014-06-14	4
20611	PHOC PHO	OS	2014-06-30	4
20692	PHOC PHO	OS	2014-09-06	4
20919	PHOC PHO	OS	2014-09-13	4
21476	PHOC PHO			4
4890	PHOC PHO	OS	2009-06-02	3.8
16813	PHOC PHO	NS	1990-10-22	3.75
17648	PHOC PHO	NS	1992-04-17	3.75
930	PHOC PHO	NS	1998-05-27	3.5
1520	PHOC PHO	ATL	2000-03-01	3.5
17216	PHOC PHO	NS	1991-07-15	3.5
18071	PHOC PHO	NS	1993-06-15	3.5
18485	PHOC PHO			3.5
18490	PHOC PHO	NS	1994-09-27	3.5
16612	PHOC PHO	NS		3.25
5023	PHOC PHO	OS	2009-07-30	3.1
22	PHOC PHO	OS	1995-09-20	3
1512	PHOC PHO	ATL	2000-04-24	3
1532	PHOC PHO	ATL	2000-03-24	3
1533	PHOC PHO	ATL	2000-03-21	3
1639	PHOC PHO	OS	2000-05-06	3
2369	PHOC PHO	OS	2003-08-16	3
2501	PHOC PHO	OS	2004-08-04	3
3101	PHOC PHO	OS	2005-08-12	3
5649	PHOC PHO	NS	2010-04-04	3
5831	PHOC PHO	OS	2010-06-03	3
5900	PHOC PHO	NS	2010-07-07	3
16734	PHOC PHO	NS	1990-07-03	3
17029	PHOC PHO	OS	1991-04-11	3
17207	PHOC PHO	NS	1991-09-01	3
18133	PHOC PHO	OS	1993-11-02	3
18284	PHOC PHO	NS	1994-03-20	3
18288	PHOC PHO	NS	1994-05-01	3
18835	PHOC PHO	NS	1995-06-29	3
20702	PHOC PHO	OS	2014-09-10	3
20752	PHOC PHO	OS	2014-09-16	3
1513	PHOC PHO	ATL	2000-03-30	2.9
27	PHOC PHO	NS	1995-08-16	2.5
453	PHOC PHO	OS	1997-10-03	2.5
1525	PHOC PHO	ATL	2000-03-12	2.5
17552	PHOC PHO	NS	1991-12-27	2.5
18024	PHOC PHO	NS	1993-08-06	2.5
18264	PHOC PHO	OS	1994-05-31	2.5
18280	PHOC PHO	NS	1994-05-31	2.5
18281	PHOC PHO	NS	1994-06-19	2.5
18289	PHOC PHO	OS	1994-07-13	2.5
18369	PHOC PHO	NS	1994-08-07	2.5
18383	PHOC PHO	NS	1994-07-15	2.5
18429	PHOC PHO	NS	1994-08-20	2.5
1369	PHOC PHO	NS	1999-10-14	2.3
17415	PHOC PHO	NS	1991-10-26	2.3
17952	PHOC PHO	NS	1993-07-07	2.3
17204	PHOC PHO	NS	1991-08-22	2.25
17217	PHOC PHO	NS	1991-08-27	2.25
509	PHOC PHO	NS	1997-10-11	2
1171	PHOC PHO	NS	1998-08-27	2
1517	PHOC PHO	ATL	2000-03-13	2
1524	PHOC PHO	ATL	2000-03-14	2
1526	PHOC PHO	ATL	2000-03-30	2
1527	PHOC PHO	ATL	2000-03-13	2
1531	PHOC PHO	ATL	2000-03-09	2
2205	PHOC PHO			2
2464	PHOC PHO	OS	2003-09-17	2
3141	PHOC PHO	OS	2005-09-11	2
3395	PHOC PHO	OS	1995-09-29	2
3512	PHOC PHO	OS	2002-04-24	2
3516	PHOC PHO	OS	2003-04-09	2
3519	PHOC PHO	OS	2004-11-02	2
4474	PHOC PHO	OS	2008-08-06	2
6703	PHOC PHO	NS	2012-03-01	2
17090	PHOC PHO	NS	1991-05-29	2
17095	PHOC PHO	OS	1991-07-05	2
17633	PHOC PHO	OS	1992-05-20	2
17653	PHOC PHO	OS	1992-07-05	2
18085	PHOC PHO	NS	1993-09-02	2
18235	PHOC PHO	NS	1994-01-03	2
18236	PHOC PHO	NS	1994-01-03	2
18240	PHOC PHO	NS	1994-04-29	2
18439	PHOC PHO	OS	1994-09-26	2
18772	PHOC PHO	NS	1995-05-06	2
20079	PHOC PHO	OS	2013-04-03	2
20554	PHOC PHO	OS	2014-04-08	2
1716	PHOC PHO	NS	2001-05-13	1.9
1582	PHOC PHO	NS	2000-04-22	1.8
17087	PHOC PHO	NS	1991-06-01	1.75
2124	PHOC PHO	OS	2003-04-13	1.7
1537	PHOC PHO	OS	2000-03-01	1.6
30	PHOC PHO	NS	1995-10-01	1.5
31	PHOC PHO	OS	1995-11-05	1.5
44	PHOC PHO	NS	1996-07-14	1.5
146	PHOC PHO	OS	1996-08-03	1.5
1663	PHOC PHO	OS	2000-09-28	1.5
3382	PHOC PHO	OS	1995-05-23	1.5
3590	PHOC PHO	OS	2006-11-29	1.5
17030	PHOC PHO	OS	1991-04-13	1.5
17554	PHOC PHO	NS	1992-01-06	1.5
18371	PHOC PHO	NS	1994-08-11	1.5
18685	PHOC PHO	NS	1994-11-07	1.5
18744	PHOC PHO	OS	1995-04-26	1.5
18832	PHOC PHO	OS	1995-06-30	1.5
611	PHOC PHO	NS	1997-10-01	1.3
1318	PHOC PHO	OS	1998-12-01	1.3
3236	PHOC PHO			1.3
16471	PHOC PHO	NS		1.3
3455	PHOC PHO	OS	2005-10-30	1.25
16818	PHOC PHO	NS	1990-10-22	1.25
17155	PHOC PHO	OS	1991-08-13	1.25
17168	PHOC PHO	NS	1991-07-31	1.25
4094	PHOC PHO	OS	2007-10-17	1.2
4111	PHOC PHO	OS	2007-10-24	1.2
29	PHOC PHO	OS	1995-11-05	1
98	PHOC PHO	NS	1996-07-02	1
152	PHOC PHO	OS	1996-07-30	1
158	PHOC PHO	OS	1996-09-12	1
168	PHOC PHO	OS	1996-07-13	1
649	PHOC PHO	NS	1998-03-06	1
684	PHOC PHO	NS	1998-04-01	1
691	PHOC PHO	NS	1998-04-16	1
879	PHOC PHO	NS	1998-07-03	1
1131	PHOC PHO	NS	1998-06-10	1
1279	PHOC PHO	OS	1997-11-09	1
1365	PHOC PHO	NS	1999-06-15	1
1453	PHOC PHO	NS	1999-11-05	1
1516	PHOC PHO	ATL	2000-05-02	1
1521	PHOC PHO	ATL	2000-02-18	1
1731	PHOC PHO	NS	2001-04-02	1
1747	PHOC PHO	OS	2001-08-07	1
1816	PHOC PHO	OS	2001-07-17	1
1830	PHOC PHO	OS	2002-07-30	1
1968	PHOC PHO	NS	2001-08-13	1
2200	PHOC PHO	OS	2002-08-18	1
2326	PHOC PHO	OS	2002-11-11	1
2340	PHOC PHO	NS	2002-07-12	1
2361	PHOC PHO	OS	2003-09-04	1
2427	PHOC PHO	NS	2004-03-04	1
2434	PHOC PHO	NS	2004-02-15	1
2446	PHOC PHO	OS	2003-09-30	1
2456	PHOC PHO	OS	2003-09-17	1
2471	PHOC PHO	OS	2003-09-29	1
2472	PHOC PHO	OS	2003-08-15	1
2682	PHOC PHO	OS	2004-07-29	1
2749	PHOC PHO	NS	2004-09-10	1
2772	PHOC PHO	OS	2004-09-10	1
2781	PHOC PHO	NS	2003-07-06	1
2808	PHOC PHO	NS	2004-10-22	1
3041	PHOC PHO	OS	2005-07-21	1
3046	PHOC PHO	OS	2005-06-26	1
3142	PHOC PHO	OS	2005-09-12	1
3181	PHOC PHO	NS	2005-11-01	1
3193	PHOC PHO	OS		1
3194	PHOC PHO	OS		1
3341	PHOC PHO	OS	2006-06-02	1
3574	PHOC PHO	OS	2006-09-27	1
3610	PHOC PHO	OS	2005-11-27	1
3970	PHOC PHO	OS	2007-08-06	1
4416	PHOC PHO	OS	2008-07-20	1
5849	PHOC PHO	OS	2010-07-15	1
6160	PHOC PHO	OS	2011-04-19	1
6670	PHOC PHO	NS	2012-04-07	1
6838	PHOC PHO	OS	2012-08-07	1
6839	PHOC PHO	OS	2012-08-15	1
6933	PHOC PHO	OS	2012-07-21	1
18238	PHOC PHO	NS	1994-02-02	1
18241	PHOC PHO	NS	1994-04-29	1
18428	PHOC PHO	NS	1994-09-21	1
18491	PHOC PHO	NS	1994-09-26	1
18736	PHOC PHO	NS	1995-03-04	1
20336	PHOC PHO	OS	2013-08-27	1
20549	PHOC PHO	OS	2014-05-15	1
20608	PHOC PHO	OS	2014-07-11	1
20630	PHOC PHO	OS	2014-06-05	1
20696	PHOC PHO	OS	2014-08-13	1
20751	PHOC PHO	OS	2014-09-16	1
20941	PHOC PHO	OS	2015-02-08	1
21011	PHOC PHO	NS	2015-02-25	1
1581	PHOC PHO	OS	2000-06-22	0.9
3470	PHOC PHO	OS	2006-07-29	0.9
17141	PHOC PHO	OS	1991-08-06	0.9
17159	PHOC PHO	OS	1991-08-21	0.9
2105	PHOC PHO	NS	2002-04-30	0.8
17644	PHOC PHO	OS	1992-07-07	0.8
3002	PHOC PHO	NS	2005-04-11	0.75
17005	PHOC PHO	OS	1991-03-16	0.75
17144	PHOC PHO	OS	1991-07-18	0.75
17182	PHOC PHO	NS	1991-08-09	0.75
17642	PHOC PHO	NS	1992-02-23	0.75
17647	PHOC PHO	NS	1992-02-24	0.75
17701	PHOC PHO	NS		0.75
17880	PHOC PHO	NS	1993-04-18	0.75
1931	PHOC PHO	NS	2003-03-10	0.7
3011	PHOC PHO	NS	2005-03-12	0.7
3234	PHOC PHO	Elbe	2006-03-06	0.7
3443	PHOC PHO	NS	2006-04-16	0.7
422	PHOC PHO	NS	1997-04-14	0.6
1932	PHOC PHO	OS	2003-03-17	0.6
3498	PHOC PHO	OS	2006-06-01	0.6
4158	PHOC PHO	NS	2007-11-09	0.5
6756	PHOC PHO	OS	2012-07-25	0.5
20039	PHOC PHO	NS	2012-11-26	0.5
20446	PHOC PHO	NS	2013-10-17	0.5
20944	PHOC PHO	OS	2015-02-11	0.5
6784	PHOC PHO	OS	2012-08-18	0.5
6834	PHOC PHO	OS	2012-10-05	0.5
6835	PHOC PHO	OS	2012-10-19	0.5
6883	PHOC PHO	NS	2012-09-07	0.5
20437	PHOC PHO	NS	2013-09-14	0.5
20551	PHOC PHO	OS	2014-06-14	0.5
20556	PHOC PHO	OS	2014-05-30	0.5
20560	PHOC PHO	OS	2014-06-13	0.5
20614	PHOC PHO	OS	2014-07-29	0.5
20951	PHOC PHO	OS	2015-01-11	0.5
21153	PHOC PHO	OS	2015-04-27	0.5
49	PHOC PHO	NS	1996-05-08	0.5
1637	PHOC PHO	OS	2000-08-07	0.5
1828	PHOC PHO	OS	2001-01-10	0.5
2505	PHOC PHO	OS	2004-09-30	0.5
3609	PHOC PHO	OS	2005-02-02	0.5
4788	PHOC PHO	OS	2006-08-04	0.5
16807	PHOC PHO	OS	1990-11-19	0.5
17033	PHOC PHO	NS	1990-12-09	0.5
18384	PHOC PHO	NS	1994-08-07	0.5
18864	PHOC PHO	NS	1995-08-04	0.5
20909	PHOC PHO	OS	2014-09-23	0.5
2109	PHOC PHO	OS	2001-12-23	0.4
4756	PHOC PHO	OS	2008-11-10	0.3
165	PHOC PHO	NS	1996-10-11	0.3
610	PHOC PHO	NS	1997-09-23	0.3
1644	PHOC PHO	NS	2000-11-01	0.3
3511	PHOC PHO	NS	2006-08-06	0.3
3603	PHOC PHO	NS	2006-09-10	0.3
21221	PHOC PHO	NS	2015-09-18	0.25
16732	PHOC PHO	OS	1990-09-25	0.25
17109	PHOC PHO	OS	1988-11-24	0.25
17405	PHOC PHO	OS	1987-12-07	0.25
17418	PHOC PHO	OS	1991-12-10	0.25
17422	PHOC PHO	NS	1991-09-15	0.25
17544	PHOC PHO	OS	1991-11-18	0.25
17878	PHOC PHO	NS	1993-01-22	0.25
2127	PHOC PHO	NS	2003-09-28	0.2
2192	PHOC PHO	OS	2002-09-20	0.2
2202	PHOC PHO	OS	2002-09-19	0.2
3585	PHOC PHO	OS	2006-09-27	0.2
1653	PHOC PHO	NS	2000-10-13	0.1
1927	PHOC PHO	OS	2002-08-12	0.1
2195	PHOC PHO	OS	2002-09-18	0.1
1648	PHOC PHO	NS	2000-07-22	0.05
1375	PHOC PHO	NS	1999-06-25	0
1473	PHOC PHO	OS	1999-09-02	0
1662	PHOC PHO	OS	2000-11-23	0
1664	PHOC PHO	OS	2000-11-28	0
1693	PHOC PHO	OS	2000-08-07	0
1715	PHOC PHO	OS	2001-05-02	0
1718	PHOC PHO	NS	2001-06-07	0
1720	PHOC PHO	NS	2001-05-30	0
1721	PHOC PHO	NS	2001-06-01	0
1746	PHOC PHO	NS	2001-06-24	0
1800	PHOC PHO	NS	2001-06-19	0
1806	PHOC PHO	NS	2001-06-05	0
1832	PHOC PHO	NS		0
1834	PHOC PHO	NS	2001-07-05	0
1852	PHOC PHO	NS	2001-04-13	0
2081	PHOC PHO	NS	2002-07-02	0
2364	PHOC PHO	OS	2003-09-01	0
2422	PHOC PHO	NS	2003-07-28	0
2454	PHOC PHO	NS	2003-08-16	0
2455	PHOC PHO	NS	2003-09-24	0
2469	PHOC PHO	OS	2003-08-31	0
2473	PHOC PHO	OS	2003-08-22	0
2579	PHOC PHO	NS	2004-05-19	0
2656	PHOC PHO	NS	2004-06-15	0
3509	PHOC PHO	NS	2006-08-16	0
3514	PHOC PHO	OS	2003-02-22	0
16602	PHOC PHO	OS	1990-08-07	0
16709	PHOC PHO	OS	1990-09-14	0
17169	PHOC PHO	OS	1991-08-29	0
17404	PHOC PHO	OS	1987-10-02	0
17548	PHOC PHO	NS	1991-12-05	0
17630	PHOC PHO	OS	1992-05-20	0
17679	PHOC PHO	NS	1992-08-01	0
17694	PHOC PHO	NS	1992-08-06	0
17782	PHOC PHO	NS	1992-09-02	0
20531	PHOC PHO	NS	2014-02-10	0
20562	PHOC PHO	OS	2014-05-28
6660	PHOC PHO	NS	2012-06-11
20397	PHOC PHO	NS	2013-11-21
6654	PHOC PHO	OS	2012-02-11
20563	PHOC PHO	OS	2014-04-27
20710	PHOC PHO	OS	2014-09-08
20911	PHOC PHO	OS	2014-09-19
2325	PHOC PHO	OS	2002-09-17
